# Supplementary material for: Chemical screening approach using single leaves identifies compounds that affect cold signaling in Arabidopsis
Source: Plant Physiol. 2023 May 13;193(1):234–45. doi: 10.1093/plphys/kiad280 (PMC10469520; doi:10.1093/plphys/kiad280)
Supplement: kiad280_Supplementary_Data [file kiad280_supplementary_data.zip]

Archive with 2 entries (2 files):
- Kitawaki Sup Figures and Tables combined.pdf
- Kitawaki Table S1_kiad280.xlsx
