# Supplementary material for: Chemical screening approach using single leaves identifies compounds that affect cold signaling in Arabidopsis
Source: Plant Physiol. 2023 May 13;193(1):234–45. doi: 10.1093/plphys/kiad280 (PMC10469520; doi:10.1093/plphys/kiad280)
Supplement: kiad280_Supplementary_Data [file kiad280_supplementary_data.zip › Kitawaki Table S1_kiad280.xlsx]

## Sheet: plate 1
Supplemental Table S1, Natural compounds used for screening
Identification No.	Location	Common name
1	1-A1	Acivicin
2	1-A2	Actinomycin D
3	1-A3	Anisomycin
4	1-A4	Antibiotic A-23187
5	1-A5	Aristolochic acid A
6	1-A6	Artesunate
7	1-A7	Australine HCl
8	1-A8	Baicalein
9	1-A9	Betulinic acid
10	1-A10	Bilobalide
11	1-A11	Brefeldin A
12	1-A12	Bromocriptine mesylate
13	1-B1	C2 Phytoceramide
14	1-B2	C6 Ceramide
15	1-B3	Caffeic Acid
16	1-B4	Camptothecin
17	1-B5	Cantharidin
18	1-B6	CAPE
19	1-B7	Capsaicin
20	1-B8	Castanospermine
21	1-B9	Cerulenin
22	1-B10	Cevadine
23	1-B11	Chaetomellic acid A
24	1-B12	Chelerythrine Cl
25	1-C1	Chromomycin A3
26	1-C2	Citrinin
27	1-C3	Colchicine
28	1-C4	Coumermycin A1
29	1-C5	Curcumin
30	1-C6	Cycloheximide
31	1-C7	Cyclopamine
32	1-C8	Cyclopiazonic acid
33	1-C9	Cycloserine, L-
34	1-C10	Cyclosporin A
35	1-C11	Cytochalasin B
36	1-C12	Cytochalasin D
37	1-D1	Cytochalasin E
38	1-D2	Daidzein
39	1-D3	Daunorubicin HCl
40	1-D4	Decoyinine
41	1-D5	Deguelin
42	1-D6	Deoxyphorbol 13-acetate, 12-
43	1-D7	Deoxyphorbol 13-phenylacetate 20-acetate, 12-
44	1-D8	Dihydroergocristine mesylate
45	1-D9	Domoic acid
46	1-D10	Doxorubicin HCl
47	1-D11	E6 Berbamine
48	1-D12	E-64
49	1-E1	E-64-C
50	1-E2	E-64-D
51	1-E3	Ebelactone B
52	1-E4	Ellipticine
53	1-E5	Embelin
54	1-E6	Epibatidine, (±)-
55	1-E7	Epigallocatechin gallate
56	1-E8	Etoposide
57	1-E9	Forskolin
58	1-E10	Fumagillin
59	1-E11	Fumonisin B2
60	1-E12	Galanthamine HBr
61	1-F1	Gambogic acid
62	1-F2	Genistein
63	1-F3	Geranylgeranoic acid
64	1-F4	Gingerol
65	1-F5	Ginkgolide B
66	1-F6	Gliotoxin
67	1-F7	Gossypol
68	1-F8	Grayanotoxin III
69	1-F9	Himbacine
70	1-F10	Huperzine A, (-)-
71	1-F11	Hydroxycamptothecin, 10-
72	1-F12	Hypericin
73	1-G1	Indirubin
74	1-G2	Ingenol 3,20-dibenzoate
75	1-G3	Isotetrandrine
76	1-G4	Jervine
77	1-G5	Kainic acid
78	1-G6	Kavain (+/-)
79	1-G7	Kenpaulone
80	1-G8	Lapachone, b -
81	1-G9	Lincomycin
82	1-G10	Lycorine HCl
83	1-G11	Mevastatin
84	1-G12	3-B-Indoleacrylic acid
85	1-H1	Mimosine, L-
86	1-H2	Mithramycin A
87	1-H3	Monensin Na
88	1-H4	Mycophenolic acid
89	1-H5	Myriocin
90	1-H6	Neomycin sulfate
91	1-H7	Nigericin Na
92	1-H8	Oligomycin A
93	1-H9	Ouabain (-)-
94	1-H10	Parthenolide
95	1-H11	Perillic acid
96	1-H12	Phloretin

## Sheet: plate 2
Identification No.	Location	Common name
97	2-A1	Phorbol 12,13-dibutyrate
98	2-A2	Phorbol 12,13-dibutyrate, 4-a -
99	2-A3	Phorbol 12-myristate 13-acetate
100	2-A4	Phorbol 12-myristate 13-acetate, 4-a -
101	2-A5	Phytosphingosine
102	2-A6	Piceatannol
103	2-A7	Prostaglandin A1
104	2-A8	Prostaglandin B1
105	2-A9	Prostaglandin E1
106	2-A10	Prostaglandin E2
107	2-A11	Prostaglandin F2a
108	2-A12	Prostaglandin J2
109	2-B1	Quisqualic acid
110	2-B2	Radicicol
111	2-B3	Rapamycin
112	2-B4	Rauwolscine
113	2-B5	Resveratrol
114	2-B6	Retinoic acid (all trans)
115	2-B7	Retinoic acid, 13-cis-
116	2-B8	Retinoic acid, 9-cis-
117	2-B9	Rifampicin
118	2-B10	Rosmarinic acid
119	2-B11	Rotenone
120	2-B12	Rottlerin
121	2-C1	Ryanodine
122	2-C2	Shikonin
123	2-C3	Spectinomycin sulfate
124	2-C4	Swainsonine
125	2-C5	Tanshinone IIA
126	2-C6	Taxol
127	2-C7	Tetrandrine
128	2-C8	Thapsigargin
129	2-C9	Tomatidine
130	2-C10	Troleandomycin
131	2-C11	Tunicamycin B
132	2-C12	Ursolic acid
133	2-D1	Valinomycin
134	2-D2	Aconitine
135	2-D3	Veratridine
136	2-D4	Vinblastine sulfate
137	2-D5	Vincristine sulfate
138	2-D6	Vinpocetine
139	2-D7	Wedelolactone
140	2-D8	Wortmannin
141	2-D9	Apigenin
142	2-D10	Arecoline HBr
143	2-D11	Atropine sulfate
144	2-D12	Berbamine 2HCl
145	2-E1	Bicuculline, (+)-
146	2-E2	Bufalin
147	2-E3	Brucine n-oxide
148	2-E4	Butein
149	2-E5	Catalpol
150	2-E6	Chrysine
151	2-E7	Desoxypeganine HCl
152	2-E8	Veratramine
153	2-E9	Emodin
154	2-E10	Gramine
155	2-E11	Harmaline HCl
156	2-E12	Harmine HCl
157	2-F1	Hyoscyamine
158	2-F2	Ivermectin
159	2-F3	Luteolin
160	2-F4	Melatonin
161	2-F5	Morin
162	2-F6	Myricetin
163	2-F7	Naringenin
164	2-F8	Nicotine, (-)-
165	2-F9	Nonactin
166	2-F10	Penicillamine, L-
167	2-F11	Picrotoxinin
168	2-F12	Pilocarpine HCl
169	2-G1	Quassin
170	2-G2	Quercetin
171	2-G3	Quinidine HCl
172	2-G4	Quinine HCl
173	2-G5	Robinetine
174	2-G6	Menadione
175	2-G7	Strychnine HCl
176	2-G8	Tryptanthrin
177	2-G9	Yohimbine HCl
178	2-G10	Eburnamonine, (-)-
179	2-G11	Lysergol
180	2-G12	Monocrotaline
181	2-H1	Oxytetracycline, a -apo-
182	2-H2	Pseudopelletierin HCl
183	2-H3	Salsolinol HBr
184	2-H4	Sitosterol, b -
185	2-H5	Sterigmatocystin
186	2-H6	Trimethylpsoralen, 4,5',8-
187	2-H7	Cinobufagin
188	2-H8	Emetine 2HCl
189	2-H9	Kaempferol
190	2-H10	Kanamycin
191	2-H11	Celastrol
192	2-H12	Taxifolin (+)

## Sheet: plate 3
Identification No.	Location	Common name
193	3-A1	Theobromine
194	3-A2	Baccatin III
195	3-A3	Carminic acid
196	3-A4	Cotinine, (-)-
197	3-A5	Austricin
198	3-A6	Condelphine
199	3-A7	Delcorine
200	3-A8	Deltaline
201	3-A9	Diacetylkorseveriline
202	3-A10	Dubinidine
203	3-A11	Eudesmine
204	3-A12	Feroline
205	3-B1	Fillalbin
206	3-B2	Graveoline
207	3-B3	Heliotrine
208	3-B4	Hernandezine
209	3-B5	Heteratisine
210	3-B6	Imperialine
211	3-B7	Karakoline
212	3-B8	Lapidine
213	3-B9	Lapiferine
214	3-B10	Nitrarine 2HCl
215	3-B11	Norfluorocurarine
216	3-B12	Peganole
217	3-C1	Pinocembrin
218	3-C2	Protopine HCl
219	3-C3	Remerine HCl
220	3-C4	Sevedindione
221	3-C5	Skimmianine
222	3-C6	Songorine
223	3-C7	Trichodesmine
224	3-C8	Tschimganidin
225	3-C9	Tschimganine
226	3-C10	Ungerine nitrate
227	3-C11	Genistin
228	3-C12	Laudanosine methiodide
229	3-D1	Apigenin-7-O-glucoside
230	3-D2	Bavachinin A
231	3-D3	Decylubiquinone
232	3-D4	Convolvamine HCl
233	3-D5	Daidzin
234	3-D6	Datiscetin
235	3-D7	Deacetylcolchicine, N-formyl-
236	3-D8	Oridonin
237	3-D9	Eriocitrin
238	3-D10	Eriodictyol
239	3-D11	Eriodictyol-7-O-glucoside
240	3-D12	Homobutein
241	3-E1	Homoeriodictyol (-)
242	3-E2	Homoorientin
243	3-E3	Hydroxyflavone, 7-
244	3-E4	Isorhamnetine-3-O-glucoside
245	3-E5	Isorhoifoline
246	3-E6	Isosakuranetin
247	3-E7	Isovitexin
248	3-E8	Dihydromethysticin
249	3-E9	(Beta, Beta-Dimethylacryl) Shikonin
250	3-E10	Kaempferol-7-neohesperidoside
251	3-E11	Luteolin-3',7-di-o-glucoside
252	3-E12	Flavokawain B
253	3-F1	Marein
254	3-F2	Maritimein
255	3-F3	Picropodophyllin
256	3-F4	Myricitrin
257	3-F5	Naringenin-7-O-glucoside
258	3-F6	Narirutin
259	3-F7	Picrotin
260	3-F8	Plumbagin
261	3-F9	Ketopinic acid
262	3-F10	Scopolomine N-butylbromide
263	3-F11	Rhamnetine
264	3-F12	Rhoifolin
265	3-G1	Sanguinarine
266	3-G2	Saponarin
267	3-G3	Manool
268	3-G4	Citreoviridin
269	3-G5	Sinensetine
270	3-G6	Sulfuretine
271	3-G7	Atropine-N-oxide
272	3-G8	Tamarixetine
273	3-G9	Tetrahydroalstonine
274	3-G10	Diacetoxyscirpenol
275	3-G11	Vitexin-2"-O-rhamnoside
276	3-G12	Laudanosoline HBr
277	3-H1	Bromolaudanosine, (±)-6'-
278	3-H2	Andrographolide
279	3-H3	Ajmaline
280	3-H4	Chelidonine, (+)-
281	3-H5	Dihydroxyflavone, 6,7-
282	3-H6	Fisetin
283	3-H7	Harmalol HCl
284	3-H8	Harmol HCl
285	3-H9	Isorhamnetine-3-O-rutinoside
286	3-H10	Isoscopoletine
287	3-H11	Methoxyflavone, 5-
288	3-H12	Pratol

## Sheet: plate 4
Identification No.	Location	Common name
289	4-A1	Syringetine-3-O-glucoside
290	4-A2	Conessine
291	4-A3	Sarsasapogenin
292	4-A4	Strophanthidin acetate
293	4-A5	Hordenine sulfate
294	4-A6	Ferutinin
295	4-A7	Piperine
296	4-A8	Quercitrin
297	4-A9	Scopolamine N-oxide HBr, (-)-
298	4-A10	Shikimic Acid
299	4-A11	Stachydrine HCl
300	4-A12	Ochratoxin A
301	4-B1	Patulin
302	4-B2	Zearalenone
303	4-B3	Isorhamnetine
304	4-B4	Abscisic acid, (±)-
305	4-B5	Rifamycin SV-NA
306	4-B6	Aloe-emodine
307	4-B7	Antimycin A1
308	4-B8	Asarinin, (-)-
309	4-B9	Aucubin
310	4-B10	Deoxyshikonin
311	4-B11	Boldine
312	4-B12	Caryophyllene oxide
313	4-C1	Catechin hydrate, (+)-
314	4-C2	Cinchonidine, (-)-
315	4-C3	Cinchonine, (+)-
316	4-C4	Cotininecarboxylic acid, trans-4-
317	4-C5	Demissidine
318	4-C6	Dipterocarpol
319	4-C7	Dehydrocostus Lactone
320	4-C8	Friedelin
321	4-C9	Indole-3-butyric acid
322	4-C10	Gibberellic acid, (+)-
323	4-C11	Gitoxigenin
324	4-C12	Harmane HCl
325	4-D1	Hydroxytropinone, 6-
326	4-D2	Isocorydine HCl
327	4-D3	Isoreserpine, (-)-
328	4-D4	Leucomisine
329	4-D5	Methylergonovine
330	4-D6	Corydaline
331	4-D7	Muscarine Cl, (+)-
332	4-D8	Nalidixic acid
333	4-D9	Narasin
334	4-D10	Noreleagnine
335	4-D11	Norharmane
336	4-D12	Palmatine Cl
337	4-E1	Peruvoside
338	4-E2	Physostigmine
339	4-E3	6-Acetamido-6-deoxy-castanospermine
340	4-E4	Podocarpic acid
341	4-E5	Retrorsine
342	4-E6	Rhapontin
343	4-E7	Sclareolide, (3aR)-(+)-
344	4-E8	Streptonigrin
345	4-E9	Tetrahydropapaverine
346	4-E10	Ingenol
347	4-E11	Syrosingopine
348	4-E12	Visnagin
349	4-F1	Wogonin
350	4-F2	Zearalanol, b -
351	4-F3	4-Methylumbelliferone
352	4-F4	Echinomycin
353	4-F5	Ellagic acid
354	4-F6	Epicatechin, (-)-
355	4-F7	Puromycin
356	4-F8	Glycyrrhetinic acid, 18-b -
357	4-F9	Griseofulvin, (+)-
358	4-F10	Isoquercitrine
359	4-F11	Kinetin
360	4-F12	Lasalocid A Na
361	4-G1	Vanillylacetone
362	4-G2	Sclareol
363	4-G3	Trigonelline HCl
364	4-G4	Tubercidin
365	4-G5	Usnic acid, (+)-
366	4-G6	Vitexin
367	4-G7	Acacetine
368	4-G8	Capreomycin sulfate
369	4-G9	Carnitine Cl, (±)-
370	4-G10	Cephradine
371	4-G11	Vasicine
372	4-G12	Homatropine HBr
373	4-H1	Hydrastine, D-b -
374	4-H2	Khellin
375	4-H3	Lobeline HCl
376	4-H4	Osthole
377	4-H5	Tetrahydrolipstatin
378	4-H6	Neohesperidin
379	4-H7	Noscapine, (±)-
380	4-H8	Oleanolic acid
381	4-H9	Papaverine HCl
382	4-H10	Phlorizine
383	4-H11	Protoveratrine B
384	4-H12	Reserpine

## Sheet: plate 5
Identification No.	Location	Common name
385	5-A1	Salinomycin
386	5-A2	Xanthotoxin
387	5-A3	Scopoletin
388	5-A4	Digitoxin
389	5-A5	Solanine, a -
390	5-A6	Solasodine
391	5-A7	Tropine
392	5-A8	D-Tubocurarine-chloride
393	5-A9	Myristicin
394	5-A10	Vincamine
395	5-A11	Anabasine HCl
396	5-A12	Cephaeline HBr
397	5-B1	Dicoumarol
398	5-B2	Artemisinin
399	5-B3	Asiatic acid
400	5-B4	Auraptene
401	5-B5	Vulpinic acid
402	5-B6	Berberine HCl
403	5-B7	Bergenin
404	5-B8	Biochanin A
405	5-B9	Bulleyaconitine A
406	5-B10	Cafestol
407	5-B11	Cafestol acetate
408	5-B12	Zerumbone
409	5-C1	Catharanthine base
410	5-C2	Cepharanthine
411	5-C3	Cryptotanshinone
412	5-C4	Dehydrokawain, 5,6-
413	5-C5	Demethylepipodophyllotoxin, 4'-
414	5-C6	Mitomycin C
415	5-C7	Methysticin
416	5-C8	Thymoquinone
417	5-C9	Dihydrotanshinone
418	5-C10	Azomycin
419	5-C11	Diosmetine
420	5-C12	Diosmin
421	5-D1	Ecdysone
422	5-D2	Ecdysone, b-
423	5-D3	Euphorbiasteroid
424	5-D4	Flavokawain A
425	5-D5	Lupinine
426	5-D6	Formononetin
427	5-D7	Ginkgolide A
428	5-D8	Harringtonine
429	5-D9	Hesperetine
430	5-D10	Hesperidine
431	5-D11	Honokiol
432	5-D12	Hypocrellin A
433	5-E1	Hypocrellin B
434	5-E2	Lagochiline
435	5-E3	Lappaconitine
436	5-E4	Limonin
437	5-E5	Madecassic acid
438	5-E6	Magnolol
439	5-E7	Matrine
440	5-E8	Minocycline
441	5-E9	Naringin
442	5-E10	Indole-3-acetic acid
443	5-E11	Oxocafestol, 16-
444	5-E12	Oxokahweol, 16-
445	5-F1	Panaxadiol
446	5-F2	Panaxatriol
447	5-F3	GERI-BP002-A
448	5-F4	Pimaricin
449	5-F5	Podophylotoxin
450	5-F6	Rubescensin A
451	5-F7	Rutaecarpine
452	5-F8	Rutin
453	5-F9	Salsolidine
454	5-F10	Salsoline
455	5-F11	Santonin
456	5-F12	Schisandrin A, R(+)-
457	5-G1	Schisandrin B, S(-)-
458	5-G2	Schisantherin A
459	5-G3	Securinine
460	5-G4	Sedanolide
461	5-G5	Silybine
462	5-G6	Silymarin
463	5-G7	Sinomenine
464	5-G8	Solanesol
465	5-G9	Vindoline
466	5-G10	Vinorelbine base
467	5-G11	Yangonin
468	5-G12	Bergapten
469	5-H1	Betulin
470	5-H2	Corynanthine
471	5-H3	Cytisine, (-)-
472	5-H4	Spartein sulfate (-)-
473	5-H5	Brassinin
474	5-H6	Dihydrorobinetin
475	5-H7	Flavanomarein
476	5-H8	Lavendustin B
477	5-H9	Evodiamine
478	5-H10	Oxyacanthine sulfate
479	5-H11	Galangine
480	5-H12	Lavendustin A

## Sheet: plate 6
Identification No.	Location	Common name
481	6-A1	Verruculogen
482	6-A2	Gelsemine HCl
483	6-A3	Hydrocotarnine HBr
484	6-A4	Senecionine
485	6-A5	Bis demethoxycurcumin
486	6-A6	Dihydrolysergol, 9,10-
487	6-A7	Amphotericin B
488	6-A8	Amygdalin
489	6-A9	Anisodamine
490	6-A10	Aphidicolin
491	6-A11	Arbutin
492	6-A12	Sclerotiorin
493	6-B1	Bleomycin
494	6-B2	Chartreusin
495	6-B3	Chlorogenic acid
496	6-B4	Geraldol
497	6-B5	Coumestrol
498	6-B6	Diindolylmethane
499	6-B7	Ferulic acid
500	6-B8	Bakuchiol
501	6-B9	Hirsutine
502	6-B10	Indole-3-carbinol
